# Supplementary material for: Multiplex PCR Assay for the Identification of Four Species of the Anopheles Leucosphyrus Sub-Group in Malaysia
Source: Insects. 2022 Feb 13;13(2):195. doi: 10.3390/insects13020195 (PMC8878329; doi:10.3390/insects13020195)
Supplement: Supplementary file 1 [file insects-13-00195-s001.zip]

Archive with 1 entries (1 files):
- insects-1532753-supplementary.pdf
